# Supplementary material for: Health Service Interventions for Intimate Partner Violence among Military Personnel and Veterans: A Framework and Scoping Review
Source: Int J Environ Res Public Health. 2022 Mar 17;19(6):3551. doi: 10.3390/ijerph19063551 (PMC8955703; doi:10.3390/ijerph19063551)
Supplement: Supplementary file 1 [file ijerph-19-03551-s001.zip]

Archive with 3 entries (3 files):
- Supplementary Table S1.pdf
- Supplementary Table S2 R1.pdf
- Supplementary Table S3  R1.pdf
